# Supplementary material for: Prediction Model for Deformation of Concrete Dam Based on Interpretable Component Decomposition and Integration
Source: Sensors (Basel). 2026 Apr 17;26(8):2495. doi: 10.3390/s26082495 (PMC13120078; doi:10.3390/s26082495)
Supplement: Supplementary file 1 [file sensors-26-02495-s001.zip]

Archive with 5 entries (4 files):
- Data and Results/
- Data and Results/Training and Results- BiLSTM.mat
- Data and Results/Training and Results- POA-BiLSTM.mat
- Data and Results/Training and Results-BKA -BiLSTM.mat
- Data and Results/Training and Results-CEEMDED-BKA-BiLSTM.mat
